# Supplementary material for: Exploratory Longitudinal Study of Ocular Structural and Visual Functional Changes in Subjects at High Genetic Risk of Developing Alzheimer’s Disease
Source: Biomedicines. 2023 Jul 18;11(7):2024. doi: 10.3390/biomedicines11072024 (PMC10377092; doi:10.3390/biomedicines11072024)
Supplement: Supplementary file 1 [file biomedicines-11-02024-s001.zip]

Archive with 1 entries (1 files):
- biomedicines-2486637-supplementary.pdf
